# Supplementary material for: The Quantitative Profiling of Oxylipins from Arachidonic Acid by LC-MS/MS in Feces at Birth 3 Days and 21 Days of Piglets
Source: Metabolites. 2022 Jul 28;12(8):702. doi: 10.3390/metabo12080702 (PMC9415436; doi:10.3390/metabo12080702)
Supplement: Supplementary file 1 [file metabolites-12-00702-s001.zip]

Archive with 3 entries (3 files):
- data.xlsx
- Supplementary table S1.xlsx
- Supplementary table S2.xlsx
