# Supplementary material for: The Quantitative Profiling of Oxylipins from Arachidonic Acid by LC-MS/MS in Feces at Birth 3 Days and 21 Days of Piglets
Source: Metabolites. 2022 Jul 28;12(8):702. doi: 10.3390/metabo12080702 (PMC9415436; doi:10.3390/metabo12080702)
Supplement: Supplementary file 1 [file metabolites-12-00702-s001.zip › data.xlsx]

## Sheet: Sheet1
Index	Compounds	Class	3d-1	3d-2	3d-3	3d-4	3d-5	3d-6	3d-7	3d-8	3d-9	3d-10	21d-1	21d-2	21d-3	21d-4	21d-5	21d-6	21d-7	21d-8	21d-9	21d-10	P.value	Fold_Change	Log2FC	Type	VIP
mws--oxlipid-E10	(±)5-HETE [(±)5-hydroxy-6E,8Z,11Z,14Z-eicosatetraenoic acid]	Oxidized lipid	0.2053	0.2925	0.0599	0.2164	0.6566	0.5811	0.3107	0.05531	1.061	0.2029	0.0348	0.004721	0.02028	0.02782	0.2771	7.655e-05	0.004705	0.00103	0.01944	0.2199	0.0025	0.16747	-2.57804	down	1.12796
mws--oxlipid-E6	(±)15-HETE [(±)15-hydroxy-5Z,8Z,11Z,13E-eicosatetraenoic acid]	Oxidized lipid	0.8884	1.277	0.1308	0.4392	1.98	2.355	0.4066	0.1276	4.598	0.4744	0.1019	N/A	0.03754	0.05473	0.4932	0.004158	0.01832	0.01043	0.03598	0.4774	0.00427	0.10813	-3.2092	down	1.12241
mws--oxlipid-E7	(±)12-HETE [(±)12-hydroxy-5Z,8Z,10E,14Z-eicosatetraenoic acid]	Oxidized lipid	0.2271	3.338	0.5897	0.3393	4.47	0.8393	0.5438	0.03228	7.679	0.1582	0.08739	0.008252	0.02191	0.02264	0.3806	3.931e-05	0.007235	0.00785	0.02101	0.3684	0.00194	0.0508	-4.29915	down	1.1263
mws--oxlipid-E8	11(S)-HETE [11S-hydroxy-5Z,8Z,12E,14Z-eicosatetraenoic acid]	Oxidized lipid	0.2909	0.2587	0.03503	0.06347	0.6296	1.035	0.0752	0.02836	0.9111	0.1742	0.05193	0.003299	0.01265	0.0105	0.0817	0.0001298	0.004838	0.002512	0.01212	0.07908	0.0025	0.0739	-3.75832	down	1.19575
mws--oxlipid-E9	(±)9-HETE [(±)-9-hydroxy-5Z,7E,11Z,14Z-eicosatetraenoic acid]	Oxidized lipid	0.112	0.116	0.02735	0.06011	0.6044	0.6782	0.08411	0.03511	1.289	0.1367	0.09487	0.005493	0.02185	0.02089	0.0588	0.0005741	0.004255	0.005844	0.01655	0.05692	0.0015	0.09101	-3.45781	down	1.14468
mws-oxlipid-A2	11,12-EET [(±)11,(12)-epoxy-5Z,8Z,14Z-eicosatrienoic acid]	Oxidized lipid	1.545	0.5095	0.2136	0.6096	0.756	1.308	0.882	0.07188	0.33	0.4605	0.01927	0.01942	0.08271	0.01989	1.365	0.01299	0.008207	0.002495	0.07929	1.322	0.02334	0.43841	-1.18963	down	1.09487
mws-oxlipid-A3	8,9-EET [(±)8,9-epoxy-5Z,11Z,14Z-eicosatrienoic acid]	Oxidized lipid	1.16	0.5562	0.1748	0.2965	0.8087	0.6427	0.5114	0.04091	0.5528	0.2935	0.02177	0.01166	0.04549	0.02031	0.8942	0.007901	0.007957	0.006117	0.05019	0.8655	0.02334	0.38334	-1.38329	down	1.13317
mws-oxlipid-B2(LA)	13-oxoODE [13-oxo-9Z,11E-octadecadienoic acid]	Oxidized lipid	0.1551	5.346	1.132	0.4832	5.885	1.519	0.7658	0.2266	1.214	0.9191	0.1245	0.2543	0.2882	0.05872	0.8781	0.1692	0.03654	0.02775	0.2763	0.85	0.00815	0.16795	-2.5739	down	1.10935
mws-oxlipid-C4(EPA)	(±)5-HEPE [(±)-5-hydroxy-6E,8Z,11Z,14Z,17Z-eicosapentaenoic acid]	Oxidized lipid	0.003048	0.01021	N/A	0.01121	0.02662	0.0329	0.00927	0.001622	0.02388	0.008167	N/A	N/A	0.0006865	0.0008969	0.007687	N/A	N/A	N/A	0.0006581	0.007441	0.01364	0.24632	-2.02137	down	1.05805
mws-oxlipid-F3(DHA)	DHA [4Z,7Z,10Z,13Z,16Z,19Z-docosahexaenoic acid]	Oxidized lipid	15.88	0.7994	1.067	2.724	0.6045	0.6595	2.352	1.844	1.029	0.7449	0.002965	0.01095	0.1614	0.08237	4.628	0.04577	0.02841	0.04138	0.1502	4.479	0.01556	0.34762	-1.52444	down	1.07158
mws-oxlipid-G1	(±)4-HDHA [(±)4-hydroxy-5E,7Z,10Z,13Z,16Z,19Z-docosahexaenoic acid]	Oxidized lipid	0.1048	0.1246	0.01643	0.04148	0.172	0.1078	0.05788	0.0996	0.197	0.1318	N/A	N/A	0.00232	0.01282	0.0275	N/A	N/A	N/A	0.002224	0.02661	0.00485	0.1357	-2.88148	down	1.33369
mws-oxlipid-G2	(±)7-HDHA [(±)7-hydroxy-4Z,8E,10Z,13Z,16Z,19Z-docosahexaenoic acid]	Oxidized lipid	0.1999	0.2833	0.03728	0.1241	0.3338	0.206	0.1702	0.2371	0.6523	0.2307	0.0224	N/A	N/A	0.008537	0.02048	N/A	N/A	N/A	0.002185	0.01982	0.0022	0.05934	-4.07489	down	1.38459
mws-oxlipid-G3	14(S)-HDHA [14S-hydroxy-4Z,7Z,10Z,12E,16Z,19Z-docosahexaenoic acid]	Oxidized lipid	0.1338	1.96	0.1533	0.2405	2.77	0.4537	0.3178	0.132	1.486	0.1586	0.0189	N/A	0.002455	N/A	0.0517	0.002756	0.001223	0.002191	0.002354	0.05004	0.00038	0.02108	-5.56816	down	1.39682
mws-oxlipid-G4	(±)17-HDHA [(±)17-hydroxy-4Z,7Z,10Z,13Z,15E,19Z-docosahexaenoic acid]	Oxidized lipid	0.156	0.2133	N/A	0.06678	0.4769	0.2264	0.08704	0.1381	0.4559	0.1802	N/A	N/A	N/A	N/A	0.002551	N/A	N/A	N/A	N/A	0.002469	0.03389	0.01129	-6.46862	down	1.46415
mws-oxlipid-K1	PGF3α [9α,11α,15S-trihydroxy-prosta-5Z,13E,17Z-trien-1-oic acid]	Oxidized lipid	5.678	0.5757	0.6539	0.9694	0.2571	0.05151	0.2895	0.3524	0.7803	0.3033	2.17	5.506	3.373	2.043	2.553	0.7124	1.048	3.68	3.233	2.471	0.00407	2.70297	1.43454	up	1.17604
mws-oxlipid-L11	LTB4 [5S,12R-dihydroxy-6Z,8E,10E,14Z-eicosatetraenoic acid]	Oxidized lipid	N/A	0.05514	0.003532	0.004387	0.1288	0.01979	0.008625	0.003899	0.195	0.007379	0.002126	N/A	0.0004474	N/A	0.003602	N/A	N/A	N/A	0.000429	0.003607	0.00627	0.04309	-4.53647	down	1.12884
mws-oxlipid-L9	PDX [10(S),17(S)-dihydroxy-4Z,7Z,11E,13Z,15E,19Z-docosahexaenoic acid]	Oxidized lipid	0.005995	0.004804	0.006417	0.001824	0.007767	0.005245	0.001861	0.001761	0.003606	0.002587	0.001543	0.001113	0.0005244	0.001184	0.000783	0.001407	0.0006463	0.001318	0.0005392	0.000892	0.00016	0.23765	-2.07306	down	1.45008
mws-oxlipid-N11	16(17)-EpDPE [(±)16,17-epoxy-4Z,7Z,10Z,13Z,19Z-docosapentaenoic acid]	Oxidized lipid	0.7052	0.3113	0.06594	0.2514	0.2916	0.2324	0.5625	0.2267	0.1397	0.2986	0.02117	0.01273	0.01842	0.009859	0.2027	0.01219	0.0081	N/A	0.01765	0.1962	0.00082	0.17971	-2.47626	down	1.14813
mws-oxlipid-N2	5-oxoETE [5-oxo-6E,8Z,11Z,14Z-eicosatetraenoic acid]	Oxidized lipid	0.03314	0.06788	0.02118	0.04052	0.117	0.09024	0.05325	0.01135	0.08361	0.03262	0.01847	0.005922	0.007709	0.006665	0.07247	0.001927	0.004785	0.004539	0.00739	0.07015	0.00815	0.36316	-1.46131	down	1.09839
mws-oxlipid-N3	15-oxoETE [15-oxo-5Z,8Z,11Z,13E-eicosatetraenoic acid]	Oxidized lipid	0.0398	0.2822	0.04617	0.03621	0.7185	0.2099	0.07473	0.008967	0.1709	0.09518	0.03316	0.00953	0.006314	0.007449	0.06831	0.0006108	0.003046	0.001801	0.006053	0.06612	0.0025	0.12029	-3.05542	down	1.17089
mws-oxlipid-N4	5,6-DiHETrE [(±)5,6-dihydroxy-8Z,11Z,14Z-eicosatrienoic acid]	Oxidized lipid	0.02378	0.01226	0.006975	0.009166	0.01338	0.05824	0.03535	0.003778	0.02461	0.007092	0.001653	0.0007952	0.00202	0.002225	0.03462	0.0005205	0.0007605	0.0008356	0.001936	0.03351	0.01017	0.40526	-1.30309	down	1.07919
