# Supplementary material for: The Quantitative Profiling of Oxylipins from Arachidonic Acid by LC-MS/MS in Feces at Birth 3 Days and 21 Days of Piglets
Source: Metabolites. 2022 Jul 28;12(8):702. doi: 10.3390/metabo12080702 (PMC9415436; doi:10.3390/metabo12080702)
Supplement: Supplementary file 1 [file metabolites-12-00702-s001.zip › Supplementary table S1.xlsx]

## Sheet: Sheet1
Compounds	CAS No	Company	Cargo number
α-Linolenic Acid	463-40-1	aladdin	L105575-1g
γ-Linolenic Acid	506-26-3	jiuding	GA831-100mg
Linoleic Acid	60-33-3	cayman	90150
9-oxoODE [9-oxo-10E,12Z-octadecadienoic acid]	54232-59-6	cayman	38420
13-oxoODE [13-oxo-9Z,11E-octadecadienoic acid]	54739-30-9	cayman	38640
9-HOTrE [9S-hydroxy-10E,12Z,15Z-octadecatrienoic acid]	89886-42-0	cayman	39420
13-HOTrE [13S-hydroxy-9Z,11E,15Z-octadecatrienoic acid]	87984-82-5	cayman	39620
9,10-EpOME [(±)9,10-epoxy-12Z-octadecenoic acid]	-	cayman	52400
12,13-EpOME [(±)12(13)epoxy-9Z-octadecenoic acid]	-	cayman	52450
EPA [5Z,8Z,11Z,14Z,17Z-eicosapentaenoic acid]	10417-94-4	cayman	90110
AA [5Z,8Z,11Z,14Z-eicosatetraenoic acid]	506-32-1	cayman	90010
Dihomo-γ-Linolenic Acid	1783-84-2	cayman	90230
9,10-DiHOME [(±)9,10-dihydroxy-12Z-octadecenoic acid]	-	cayman	53400
(±)5-HEPE [(±)-5-hydroxy-6E,8Z,11Z,14Z,17Z-eicosapentaenoic acid]	-	cayman	32200
(±)18-HEPE [(±)-18-hydroxy-5Z,8Z,11Z,14Z,16E-eicosapentaenoic acid]	141110-17-0	cayman	23560
(±)15-HEPE [(±)-15-hydroxy-5Z,8Z,11Z,13E,17Z-eicosapentaenoic acid]	88852-33-9	cayman	32700
(±)12-HEPE [(±)-12-hydroxy-5Z,8Z,10E,14Z,17Z-eicosapentaenoic acid]	81187-21-5	cayman	32540
17(18)-EpETE [(±)17,18-epoxy-5Z,8Z,11Z,14Z-eicosatetraenoic acid]	-	cayman	50861
15-oxoETE [15-oxo-5Z,8Z,11Z,13E-eicosatetraenoic acid]	81416-72-0	cayman	34730
5-oxoETE [5-oxo-6E,8Z,11Z,14Z-eicosatetraenoic acid]	106154-18-1	cayman	34250
20-HETE [20-hydroxy-5Z,8Z,11Z,14Z-eicosatetraenoic acid]	79551-86-3	cayman	10007269
(±)18-HETE [(±)18-hydroxy-5Z,8Z,11Z,14Z-eicosatetraenoic acid]	133268-58-3	cayman	10010638
19(S)-HETE [19S-hydroxy-5Z,8Z,11Z,14Z-eicosatetraenoic acid]	115461-40-0	cayman	10007766
(±)17-HETE [(±)17-hydroxy-5Z,8Z,11Z,14Z-eicosatetraenoic acid]	128914-47-6	cayman	10010636
(±)16-HETE [(±)16-hydroxy-5Z,8Z,11Z,14Z-eicosatetraenoic acid]	128914-46-5	cayman	10010635
11(S)-HETE [11S-hydroxy-5Z,8Z,12E,14Z-eicosatetraenoic acid]	54886-50-9	cayman	34510
5,6-EET [(±)5,6-epoxy-8Z,11Z,14Z-eicosatrienoic acid]	87173-80-6	cayman	10009984
(±)5-HETE [(±)5-hydroxy-6E,8Z,11Z,14Z-eicosatetraenoic acid]	-	cayman	34210
(±)15-HETE [(±)15-hydroxy-5Z,8Z,11Z,13E-eicosatetraenoic acid]	54845-95-3	cayman	26004
14,15-EET [(±)14(15)-epoxy-5Z,8Z,11Z-eicosatrienoic acid]	-	cayman	10007263
11,12-EET [(±)11,(12)-epoxy-5Z,8Z,14Z-eicosatrienoic acid]	123931-40-8	cayman	50511
8,9-EET [(±)8,9-epoxy-5Z,11Z,14Z-eicosatrienoic acid]	-	cayman	50351
(±)12-HETE [(±)12-hydroxy-5Z,8Z,10E,14Z-eicosatetraenoic acid]	71030-37-0	cayman	34550
(±)9-HETE [(±)-9-hydroxy-5Z,7E,11Z,14Z-eicosatetraenoic acid]	79495-85-5	cayman	34400
5-HETrE [5S-hydroxy-6E,8Z,11Z-eicosatrienoic acid]	195061-94-0	cayman	36230
DHA [4Z,7Z,10Z,13Z,16Z,19Z-docosahexaenoic acid]	6217-54-5	cayman	90310
PGJ2 [11-oxo-15S-hydroxy-prosta-5Z,9,13E-trien-1-oic acid]	60203-57-8	cayman	18500
LTB4 [5S,12R-dihydroxy-6Z,8E,10E,14Z-eicosatetraenoic acid]	71160-24-2	cayman	10007240
5(S),15(S)-DiHETE [5S,15S-dihydroxy-6E,8Z,10Z,13E-eicosatetraenoic acid]	82200-87-1	cayman	35280
(±)5,6-dihydroxy-8Z,11Z,14Z,17Z-eicosatetraenoic acid	845673-97-4	cayman	10467
11-deoxy PGE1 [9-oxo-15S-hydroxy-prost-13E-en-1-oic acid]	37786-00-8	cayman	13510
5,6-DiHETrE [(±)5,6-dihydroxy-8Z,11Z,14Z-eicosatrienoic acid]	213382-49-1	cayman	51211
(±)17-HDHA [(±)17-hydroxy-4Z,7Z,10Z,13Z,15E,19Z-docosahexaenoic acid]	90780-52-2	cayman	33650
(±)7-HDHA [(±)7-hydroxy-4Z,8E,10Z,13Z,16Z,19Z-docosahexaenoic acid]	90780-55-5	cayman	33300
14(S)-HDHA [14S-hydroxy-4Z,7Z,10Z,12E,16Z,19Z-docosahexaenoic acid]	119433-37-3	cayman	29142
(±)4-HDHA [(±)4-hydroxy-5E,7Z,10Z,13Z,16Z,19Z-docosahexaenoic acid]	90906-40-4	cayman	33200
16(17)-EpDPE [(±)16,17-epoxy-4Z,7Z,10Z,13Z,19Z-docosapentaenoic acid]	155073-46-4	cayman	10174
RvE1 [5S,12R,18R-trihydroxy-6Z,8E,10E,14Z,16E-eicosapentaenoic acid]	552830-51-0	cayman	10007848
LXA5 [5S,6R,15S-trihydroxy-7E,9E,11Z,13E,17Z-eicosapentaenoic acid]	110657-98-2	cayman	10011453
LipoxinA4 [5S,6R,15S-trihydroxy-7E,9E,11Z,13E-eicosatetraenoic acid]	89663-86-5	cayman	90415
LXB4 [5S,14R,15S-trihydroxy-6E,8Z,10E,12E-eicosatetraenoic acid]	98049-69-5	cayman	90420
PGF3α [9α,11α,15S-trihydroxy-prosta-5Z,13E,17Z-trien-1-oic acid]	745-64-2	cayman	16900
PGD2 [9α,15S-dihydroxy-11-oxo-prosta-5Z,13E-dien-1-oic acid]	41598-07-6	cayman	12010
PGK1 [9,11-dioxo-15S-hydroxy-prost-13E-en-1-oic acid]	69413-73-6	cayman	18800
PGE2 [9-oxo-11α,15S-dihydroxy-prosta-5Z,13E-dien-1-oic acid]	363-24-6	cayman	14010
PGD1 [9α,15S-dihydroxy-11-oxo-prost-13E-en-1-oic acid]	17968-82-0	cayman	12000
5-iso PGF2VI [(8β)-5,9α,11α-trihydroxy-prosta-6E,14Z-dien-1-oic acid]	180469-63-0	cayman	16300
PGE1 [9-oxo-11α,15S-dihydroxy-prost-13E-en-1-oic acid]	745-65-3	cayman	13010
PGF2α [9α,11α,15S-trihydroxy-prosta-5Z,13E-dien-1-oic acid]	551-11-1	cayman	16010
PGF1α [9α,11α,15S-trihydroxy-prost-13E-en-1-oic acid]	745-62-0	cayman	15010
PDX [10(S),17(S)-dihydroxy-4Z,7Z,11E,13Z,15E,19Z-docosahexaenoic acid]	871826-47-0	cayman	10008128
RvD5 [7S,17S-dihydroxy-4Z,8E,10Z,13Z,15E,19Z-docosahexaenoic acid]	578008-43-2	cayman	10007280
1-Mar [7R,14S-dihydroxy-4Z,8E,10E,12Z,16Z,19Z-docosahexaenoic acid]	1268720-28-0	cayman	10878
TxB3 [9α,11,15S-trihydroxythromba-5Z,13E,17Z-trien-1-oic acid]	71953-80-5	cayman	19990
6 keto-PGF1α [6-oxo-9α,11α,15S-trihydroxy-prost-13E-en-1-oic acid]	58962-34-8	cayman	10007219
TXB2 [9α,11,15S-trihydroxythromba-5Z,13E-dien-1-oic acid]	54397-85-2	cayman	10007237
RvD2 [7S,16R,17S-trihydroxy-4Z,8E,10Z,12E,14E,19Z-docosahexaenoic acid]	810668-37-2	cayman	10007279
RvD1 [7S,8R,17S-trihydroxy-4Z,9E,11E,13Z,15E,19Z-docosahexaenoic acid]	872993-05-0	cayman	10012554
RvD3 [4S,11R,17S-trihydroxy-5Z,7E,9E,13Z,15E,19Z-docosahexaenoic acid]	916888-47-6	cayman	13834
LTE4 [5S-hydroxy-6R-(S-cysteinyl)-7E,9E,11Z,14Z-eicosatetraenoic acid]	75715-89-8	cayman	20410
LTD4 [5S-hydroxy-6R-(S-cysteinylglycinyl)-7E,9E,11Z,14Z-eicosatetraenoic acid]	73836-78-9	cayman	20310
