# Supplementary material for: The Quantitative Profiling of Oxylipins from Arachidonic Acid by LC-MS/MS in Feces at Birth 3 Days and 21 Days of Piglets
Source: Metabolites. 2022 Jul 28;12(8):702. doi: 10.3390/metabo12080702 (PMC9415436; doi:10.3390/metabo12080702)
Supplement: Supplementary file 1 [file metabolites-12-00702-s001.zip › Supplementary table S2.xlsx]

## Sheet: accuracy data
Sample Name	compound	CVdayextra,%
mws-oxlipid-A1	14,15-EET	0.0324983
mws-oxlipid-A2	11,12-EET	0.00367129
mws-oxlipid-A3	8,9-EET	0.0387749
mws-oxlipid-A4	5,6-EET	0.16441
mws-oxlipid-B1	9-oxoODE	0.00590148
mws-oxlipid-B2	13-oxoODE	0.0200429
mws-oxlipid-C2	(±)15-HEPE	0.0535506
mws-oxlipid-C3	(±)12-HEPE	0.0464439
mws-oxlipid-C4	(±)5-HEPE	0.043691
mws--oxlipid-E10	(±)5-HETE	0.0420863
mws--oxlipid-E2	19(S)-HETE	0.0870422
mws--oxlipid-E3	(±)18-HETE	0.109261
mws--oxlipid-E4	(±)17-HETE	0.0758345
mws--oxlipid-E5	(±)16-HETE	0.0397324
mws--oxlipid-E6	(±)15-HETE	0.0565777
mws--oxlipid-E7	(±)12-HETE	0.0759946
mws--oxlipid-E8	11(S)-HETE	0.0441733
mws--oxlipid-E9	(±)9-HETE	0.100196
mws-oxlipid-F1	EPA	0.0872503
mws-oxlipid-F2	AA	0.159582
mws-oxlipid-F3	DHA	0.0738667
mws-oxlipid-F4	DGLA	0.037178
mws-oxlipid-F5	LA	0.195879
mws-oxlipid-F6	ALA	0.041912
mws-oxlipid-F7	GLA	0.0801979
mws-oxlipid-G1	(±)4-HDHA	0.04376
mws-oxlipid-G2	(±)7-HDHA	0.0631742
mws-oxlipid-G3	14(S)-HDHA	0.0588494
mws-oxlipid-G4	(±)17-HDHA	0.0375866
mws-oxlipid-H4	RvD5	0.0377539
mws-oxlipid-J1	PGE1	0.0358165
mws-oxlipid-J2	PGD1	0.00629053
mws-oxlipid-JJ1	PGE2	0.0335273
mws-oxlipid-JJ2	PGD2	0.0592425
mws-oxlipid-K1	PGF3α	0.093636
mws-oxlipid-K2	6 keto-PGF1α	0.0338886
mws-oxlipid-K3	PGF2α	0.0138871
mws-oxlipid-K4	PGF1α	0.00916285
mws-oxlipid-K7	11-deoxy PGE1	0.0688421
mws-oxlipid-L11	LTB4	0.0491851
mws-oxlipid-L2	TXB2	0.04863
mws-oxlipid-L6	LipoxinA4	0.00776085
mws-oxlipid-L7	LXB4	0.0212933
mws-oxlipid-L8	DHA	0.203127
mws-oxlipid-L9	PDX	0.0307077
mws-oxlipid-N1	9,10-DiHOME	0.0783796
mws-oxlipid-N10	17(18)-EpETE	0.0112221
mws-oxlipid-N11	16(17)-EpDPE	0.0087635
mws-oxlipid-N12	5-HETrE	0.0453542
mws-oxlipid-N13	(±)5(6)-DiHETE	0.0103279
mws-oxlipid-N14	5(S),15(S)-DiHETE	0.0254569
mws-oxlipid-N2	5-oxoETE	0.0268138
mws-oxlipid-N3	15-oxoETE	0.00659601
mws-oxlipid-N4	5,6-DiHETrE	0.0399328
mws-oxlipid-N5	9,10-EpOME	0.00786802
mws-oxlipid-N6	12,13-EpOME	0.0311546
mws-oxlipid-N8	9-HOTrE	0.0337025
mws-oxlipid-N9	13-HOTrE	0.0598512

## Sheet: recovery rate
Component Name	recovery rate，%
Component Name	50nM	100nM	200nM
d4-9s-HODE	75.6835	66.7616	72.5275
d4-LTB4	111.554	88.5155	119.876
d8-5s-HETE	58.7466	58.0508	60.2158
d11-11,12-EET	68.3194	76.4356	62.4025
(d4) PGE1	60	98.3206	90.5702
(d7) 5-oxoETE	64.2761	60.7324	59.2507
d5-RVD1	70.198	59.8927	80.98
d4-9.10EPOME	68.8718	70.6836	66.5852
d11-11.12-DIHETRE	122.252	91.6389	117.963
8-epi PGF2a-d4	84.7547	73.2946	86.6805
